# Supplementary material for: AANAT transgenic sheep generated via OPS vitrified-microinjected pronuclear embryos and reproduction efficiency of the transgenic offspring
Source: PeerJ. 2018 Aug 8;6:e5420. doi: 10.7717/peerj.5420 (PMC6087419; doi:10.7717/peerj.5420)
Supplement: Supplemental Information 1 [file peerj-06-5420-s001.zip]

Archive with 43 entries (39 files):
- Raw data/
- Raw data/Detection of MT and hormone/
- Raw data/Detection of MT and hormone/Detection of FSH.docx
- Raw data/Detection of MT and hormone/Detection of Gnrh.docx
- Raw data/Detection of MT and hormone/Detection of LH.docx
- Raw data/Detection of MT and hormone/Detection of Melatonin.docx
- Raw data/Detection of MT and hormone/detection of hormone.xls
- Raw data/Lambing record.xlsx
- Raw data/PCR figure.jpg
- Raw data/Pregnancy record of Beijing experimental base.2015.04.28-29.xls
- Raw data/Pregnancy record of the 23-24 sheep 2017.3.xls
- Raw data/Sequence diagram.jpg
- Raw data/Sequencing report 1215/
- Raw data/Sequencing report 1215/12140110_13_1F_700_2_12150110-Sunbiotech_2016-12-15.ab1
- Raw data/Sequencing report 1215/12140110_13_1F_700_2_12150110-Sunbiotech_2016-12-15.seq
- Raw data/Sequencing report 1215/12140111_13_1R_700_2_12150110-Sunbiotech_2016-12-15.ab1
- Raw data/Sequencing report 1215/12140111_13_1R_700_2_12150110-Sunbiotech_2016-12-15.seq
- Raw data/Sequencing report 1215/12140164_35_2R_700_2_12150110-Sunbiotech_2016-12-15.ab1
- Raw data/Sequencing report 1215/12140164_35_2R_700_2_12150110-Sunbiotech_2016-12-15.seq
- Raw data/Sequencing report 1215/12140165_35_3F_700_2_12150110-Sunbiotech_2016-12-15.ab1
- Raw data/Sequencing report 1215/12140165_35_3F_700_2_12150110-Sunbiotech_2016-12-15.seq
- Raw data/Sequencing report 1215/12140182_41_2R_700_2_12150110-Sunbiotech_2016-12-15.ab1
- Raw data/Sequencing report 1215/12140182_41_2R_700_2_12150110-Sunbiotech_2016-12-15.seq
- Raw data/Sequencing report 1215/12140183_41_3F_700_2_12150110-Sunbiotech_2016-12-15.ab1
- Raw data/Sequencing report 1215/12140183_41_3F_700_2_12150110-Sunbiotech_2016-12-15.seq
- Raw data/The pronuclear microinjection experimental record of Beijing experimental base (2016.11).xls
- Raw data/The pronuclear microinjection experimental record of Beijing experimental base.xls
- Raw data/superovulation methods.xls
- Raw data/sequence report 1215/
- Raw data/sequence report 1215/12140110_13_1F_700_2_12150110-Sunbiotech_2016-12-15.ab1
- Raw data/sequence report 1215/12140110_13_1F_700_2_12150110-Sunbiotech_2016-12-15.seq
- Raw data/sequence report 1215/12140111_13_1R_700_2_12150110-Sunbiotech_2016-12-15.ab1
- Raw data/sequence report 1215/12140111_13_1R_700_2_12150110-Sunbiotech_2016-12-15.seq
- Raw data/sequence report 1215/12140164_35_2R_700_2_12150110-Sunbiotech_2016-12-15.ab1
- Raw data/sequence report 1215/12140164_35_2R_700_2_12150110-Sunbiotech_2016-12-15.seq
- Raw data/sequence report 1215/12140165_35_3F_700_2_12150110-Sunbiotech_2016-12-15.ab1
- Raw data/sequence report 1215/12140165_35_3F_700_2_12150110-Sunbiotech_2016-12-15.seq
- Raw data/sequence report 1215/12140182_41_2R_700_2_12150110-Sunbiotech_2016-12-15.ab1
- Raw data/sequence report 1215/12140182_41_2R_700_2_12150110-Sunbiotech_2016-12-15.seq
- Raw data/sequence report 1215/12140183_41_3F_700_2_12150110-Sunbiotech_2016-12-15.ab1
- Raw data/sequence report 1215/12140183_41_3F_700_2_12150110-Sunbiotech_2016-12-15.seq
- Raw data/vector construction.tif
- Raw data/The serial number of the sheep.jpg
