# Supplementary material for: AANAT transgenic sheep generated via OPS vitrified-microinjected pronuclear embryos and reproduction efficiency of the transgenic offspring
Source: PeerJ. 2018 Aug 8;6:e5420. doi: 10.7717/peerj.5420 (PMC6087419; doi:10.7717/peerj.5420)
Supplement: Supplemental Information 1 [file peerj-06-5420-s001.zip › Raw data/Detection of MT and hormone/detection of hormone.xls]

## Sheet: 原始标本号及结果汇总
	LH	LH	FSH	FSH	GNRH	GNRH	MT	MT	MT	MT
	number of samples	measurement value(mIU/ml)	number of samples	measurement value(mIU/ml)	number of samples	measurement value(pg/ml)	number of samples	measurement value(pg/ml)	volume factor	reverse engineering of samples concentration (pg/ml)
1	C1	8.82	C1	4.46	C1	24.435	C1	94.074	0.2	18.8148
2	C2	8.5	C2	3.64	C2	13.45	C2	895.221	0.2	179.044
3	C3	11.57	C3	4.21	C4	10.956	C4	2516.15	0.2	503.229
4	C4	3.11	C4	1.79	C5	14.037	C5	980.042	0.2	196.008
5	C5	4.21	C5	2.57	C6	4.207	C6	450.456	0.2	90.0912
6	C6	8.14	C6	2.84	C7	17.148	C7	210.784	0.2	42.1568
7	C7	8.09	C7	3.69	C10	25.567	C10	1647.61	0.2	329.523
8	C8	5.94	C8	3.79	C11	21.335	C11	217.281	0.2	43.4562
9	C9	3.26	C9	1.73	C13	11.121	C12	2016.18	0.2	403.237
10	C10	4.62	C10	2.06	C14	17.707	C13	2247.33	0.2	449.467
11	C11	7.24	C11	3.13	C15	24.769	C14	267.308	0.2	53.4616
12	C12	6.95	C12	3.38	C16	16.991	C15	185.883	0.2	37.1766
13	C13	7.39	C13	3.2	C17	19.222	C16	1049.55	0.2	209.909
14	C14	5.16	C14	1.77	D1	20.39	C17	1187.48	0.2	237.497
15	C15	7.88	C15	2.44	D2	16.452	D1	258.658	0.2	51.7316
16	C16	4.45	C16	2.08	D4	19.397	D2	2026.6	0.2	405.319
17	C17	4.53	C17	2.77	D5	12.882	D4	1841.15	0.2	368.23
18	C18	4.13	C18	3.74	D6	18.704	D5	2016.18	0.2	403.237
19	D1	6.25	D1	3.11	D7	20.206	D6	695.936	0.2	139.187
20	D2	5.33	D2	2.49	D10	20.206	D7	254.069	0.2	50.8138
21	D3	14.85	D3	3.27	D11	22.423	D10	1944.84	0.2	388.968
22	D4	5.07	D4	1.98	D13	11.345	D11	100.809	0.2	20.1618
23	D5	8.14	D5	3.71	D14	23.997	D12	1622.49	0.2	324.497
24	D6	6.67	D6	2.7	D15	15.134	D13	2115.62	0.2	423.125
25	D7	10.14	D7	3.5	D16	13.905	D14	262.629	0.2	52.5258
26	D8	8.71	D8	2.84	D17	18.79	D15	1332.75	0.2	266.549
27	D9	4.82	D9	2.86	E1	8.719	D16	1351.17	0.2	270.233
28	D10	8.87	D10	3.71	E2	16.151	D17	1417.57	0.2	283.515
29	D11	5.98	D11	2.15	E4	17.546	E1	880.925	0.2	176.185
30	D12	4.37	D12	2.49	E5	13.905	E2	2551.61	0.2	510.321
31	D13	7.83	D13	1.84	E6	20.576	E4	1625.26	0.2	325.052
32	D14	6.76	D14	2.62	E7	16.226	E5	1379.25	0.2	275.851
33	D15	6.76	D15	3.71	E10	24.325	E6	605.925	0.2	121.185
34	D16	5.07	D16	1.94	E11	35.95	E7	98.407	0.2	19.6814
35	D17	4.45	D17	2.97	E13	18.366	E10	752.296	0.2	150.459
36	D18	3.48	D18	1.1	E14	12.82	E11	236.822	0.2	47.3644
37	E1	8.87	E1	2.59	E15	30.688	E12	1000.98	0.2	200.197
38	E2	8.29	E2	1.69	E16	23.039	E13	1616.96	0.2	323.391
39	E3	9.69	E3	2.59	E17	18.961	E14	934.313	0.2	186.863
40	E4	2.79	E4	2.99	F1	20.483	E15	388.665	0.2	77.733
41	E5	5.63	E5	3.55	F2	16.452	E16	727.711	0.2	145.542
42	E6	8.24	E6	2.99	F4	21.238	E17	585.175	0.2	117.035
43	E7	8.4	E7	2.08	F5	15.204	F1	405.94	0.2	81.188
44	E8	4.37	E8	2.55	F6	16.605	F2	1605.95	0.2	321.19
45	E9	3.19	E9	3.86	F7	22.524	F4	1051.38	0.2	210.277
46	E10	5.03	E10	2.64	F10	39.161	F5	843.744	0.2	168.749
47	E11	6.3	E11	3.29	F11	37.16	F6	940.969	0.2	188.194
48	E12	6.72	E12	4.31	F13	23.566	F7	82.34	0.2	16.468
49	E13	8.24	E13	2.88	F14	7.044	F10	880.925	0.2	176.185
50	E14	4.1	E14	2.15	F15	19.397	F11	244.4	0.2	48.88
51	E15	8.4	E15	3.29	F16	16.836	F12	636.882	0.2	127.376
52	E16	5.37	E16	3.55	F17	15.347	F13	1220.77	0.2	244.153
53	E17	4.57	E17	3.64	G1	21.823	F14	59.989	0.2	11.9978
54	E18	3.37	E18	2.51	G2	17.87	F15	1391.12	0.2	278.224
55	F1	5.28	F1	2.4	G4	18.961	F16	321.387	0.2	64.2774
56	F2	4.57	F2	2.23	G5	10.469	F17	1246.29	0.2	249.258
57	F3	9.52	F3	3.36	G6	20.576	H1	303.645	0.2	60.729
58	F4	5.16	F4	3.13	G7	18.283	H2	1058.77	0.2	211.753
59	F5	6.16	F5	2.99	G10	18.117	H4	2144.98	0.2	428.997
60	F6	5.11	F6	1.33	G11	24.546	H5	580.638	0.2	116.128
61	F7	7.83	F7	3.62	G13	8.625	H6	431.902	0.2	86.3804
62	F8	4.82	F8	3.31	G14	16.991	H7	275.444	0.2	55.0888
63	F9	3.6	F9	3.27	G15	18.875	H10	1115.62	0.2	223.124
64	F10	4.49	F10	2.23	G16	15.635	H11	190.837	0.2	38.1674
65	F11	3.75	F11	2.06	G17	18.034	H12	526.101	0.2	105.22
66	F12	4.02	F12	3.62	H1	16.991	H13	1372.18	0.2	274.436
67	F13	7.54	F13	2.55	H2	15.063	H14	247.599	0.2	49.5198
68	F14	4.78	F14	4.01	H4	18.875	H15	110.264	0.2	22.0528
69	F15	6.35	F15	2.64	H5	9.149	H16	664.015	0.2	132.803
70	F16	4.62	F16	2.93	H6	12.095	H17	587.454	0.2	117.491
71	F17	3.48	F17	4.01	H7	19.843	J1	1111.74	0.2	222.349
72	F18	4.06	F18	3.29	H10	14.784	J2	827.147	0.2	165.429
73	G1	5.8	G1	2.93	H11	20.763	J4	510.501	0.2	102.1
74	G2	5.28	G2	2.46	H13	12.333	J5	388.665	0.2	77.733
75	G3	9.63	G3	0.79	H14	14.238	J6	216.686	0.2	43.3372
76	G4	2.45	G4	2.49	H15	13.45	J7	290.746	0.2	58.1492
77	G5	5.41	G5	3.2	H16	18.034	J10	1355.81	0.2	271.162
78	G6	7.34	G6	3.02	H17	13.709	J11	213.133	0.2	42.6266
79	G7	6.72	G7	3.71	I1	19.933	J12	836.166	0.2	167.233
80	G8	5.5	G8	2.38	I2	8.766	J13	715.663	0.2	143.133
81	G9	7.24	G9	1.69	I4	12.454	J14	157.614	0.2	31.5228
82	G10	5.54	G10	2.73	I5	2.016	J15	1113.68	0.2	222.736
83	G11	5.2	G11	2.64	I6	13.579	J16	1027.71	0.2	205.542
84	G12	6.95	G12	2.4	I7	26.633	J17	1006.28	0.2	201.256
85	G13	6.48	G13	2.15	I10	23.888	C18	224.496	0.2	44.8992
86	G14	3.79	G14	1.37	I11	31.404	D18	576.127	0.2	115.225
87	G15	6.62	G15	3.38	I13	21.431	E18	450.456	0.2	90.0912
88	G16	7.83	G16	3.88	I14	18.283	F18	229.996	0.2	45.9992
89	G17	4.1	G17	3.18	I15	20.952	H18	200.958	0.2	40.1916
90	G18	3.15	G18	2.55	I16	28.387	J18	408.575	0.2	81.715
91	H1	7.19	H1	5.93	I17	20.298
92	H2	7.39	H2	3.02	J1	10.576
93	H3	8.55	H3	3.52	J2	13.259
94	H4	3.26	H4	2.25	J4	13.774
95	H5	3.52	H5	1.86	J5	10.363
96	H6	7.14	H6	2.23	J6	20.483
97	H7	8.19	H7	3.62	J7	23.249
98	H8	9.14	H8	3.91	J10	20.952
99	H9	4.13	H9	1.47	J11	17.87
100	H10	5.54	H10	2.08	J13	16.758
101	H11	9.41	H11	2.97	J14	15.063
102	H12	7.1	H12	3.96	J15	13.007
103	H13	8.61	H13	3.91	J16	17.626
104	H14	4.41	H14	2.68	J17	17.87
105	H15	7.1	H15	3.93	K1	14.238
106	H16	5.76	H16	3.38	K2	17.546
107	H17	4.13	H17	4.33	K4	22.626
108	H18	5.28	H18	3.91	K5	18.117
109	I1	8.45	I1	4.96	K6	22.626
110	I2	3.86	I2	2.36	K7	24.881
111	I3	9.63	I3	9.25	K10	19.397
112	I4	6.62	I4	3.22	K11	23.039
113	I5	8.24	I5	4.43	K13	13.905
114	I6	8.55	I6	4.33
115	I7	6.95	I7	4.36
116	I8	6.62	I8	3.52
117	I9	5.94	I9	3.06
118	I10	8.14	I10	3.74
119	I11	5.37	I11	3.79
120	I12	6.58	I12	4.08
121	I13	7.83	I13	3.93
122	I14	5.89	I14	2.49
123	I15	6.72	I15	5.01
124	I16	4.66	I16	3.15
125	I17	4.41	I17	3.06
126	I18	3.82	I18	3.52
127	J1	7.1	J1	4.08
128	J2	6.67	J2	4.96
129	J3	11.14	J3	5.09
130	J4	3.71	J4	1.43
131	J5	5.94	J5	2.66
132	J6	8.29	J6	3.91
133	J7	7.99	J7	4.41
134	J8	5.37	J8	4.16
135	J9	2.69	J9	2.42
136	J10	5.67	J10	3.34
137	J11	6.81	J11	2.66
138	J12	8.04	J12	4.38
139	J13	9.3	J13	5.06
140	J14	7.93	J14	3.02
141	J15	8.98	J15	4.11
142	J16	6.81	J16	4.38
143	J17	4.02	J17	3.84
144	J18	4.41	J18	4.11
145	K1	6.44	K1	1.51
146	K2	8.55	K2	4.21
147	K3	8.55	K3	3.79
148	K4	5.58	K4	3.04
149	K5	7.34	K5	3.15
150	K6	5.67	K6	2.34
151	K7	11.45	K7	4.51
152	K8	7.14	K8	2.12
153	K9	5.54	K9	1.14
154	K10	6.76	K10	2.25
155	K11	5.76	K11	1.55
156	K12	10.32	K12	3.11
157	K13	7.83	K13	2.66
158	K14	10.2	K14	1.98
159	K15	6.16	K15	2.34
160	K16	7.29	K16	4.9
161	K17	3.94	K17	2.1
162	K18	5.45	K18	2.4
reagent	Beijing north institute of biotechnology co. LTD.				phoenix USA RK-40-02		Germany LDN BA -3900
method	RIA				RIA		RIA
instrument	XH6080 radio-immunity analyzer				XH6080 radio-immunity analyzer		XH6080 radio-immunity analyzer
batch number	20171020				510357		161309-3
