# Supplementary material for: AANAT transgenic sheep generated via OPS vitrified-microinjected pronuclear embryos and reproduction efficiency of the transgenic offspring
Source: PeerJ. 2018 Aug 8;6:e5420. doi: 10.7717/peerj.5420 (PMC6087419; doi:10.7717/peerj.5420)
Supplement: Supplemental Information 1 [file peerj-06-5420-s001.zip › Raw data/Lambing record.xlsx]

## Sheet: Sheet1
Lambing record
Receipt ewes	birthday	litter size	sex	birth weight
F2306	2015.9.19	1	♂	5.4	1534
BK1260	2015.9.20	1	♀	5.2	1535
BK1324	2015.9.20	1	♂	4.2	1536
F2346	2015.9.21	1	♀	4.6	1537
F2314	2015.9.21	2	♂	4.1	1538
			♀	3.4	1539
BK1202	2015.9.22	1	♀	3.9	1540
F1294	2015.9.22	2	♂	3.6	1541
			♂	3.2	1542
BK1300	2015.9.23	1	♀	5.7	1543
F2336	2015.9.23	1	♀	5.4	1544
F2404	2015.9.24	1	♂	5.5	1545
F2405	2015.9.26	1	♂	5.7	1548
D3358	2015.9.28	2	♂	6.3	1576
F2343	2015.9.1	Abortion
BK1208	2015.9.9	Abortion
BK1220	2015.9.23	Abortion
F1490	2015.8.19	Abortion
