# Supplementary material for: AANAT transgenic sheep generated via OPS vitrified-microinjected pronuclear embryos and reproduction efficiency of the transgenic offspring
Source: PeerJ. 2018 Aug 8;6:e5420. doi: 10.7717/peerj.5420 (PMC6087419; doi:10.7717/peerj.5420)
Supplement: Supplemental Information 1 [file peerj-06-5420-s001.zip › Raw data/Pregnancy record of Beijing experimental base.2015.04.28-29.xls]

## Sheet: semen collection record
Semen collection record
Experiment date：2015.04.28
Number	Date	Donor ram	Variety of ewes	Semen collection time	Semen volume（ml）	Sperm motility	Dilution ratio	Total sperm count
1	4.28	723		5：30	0.7ml	0.4	to 4ml	3 hundred million
2	4.28	BS1111	Black Suffolk	6:00	0.8ml	0.6	to 5ml	5 hundred million
3	4.28	WS1599	White Suffolk	6:10	0.3ml	0.7	to 4ml	8 hundred million
4	4.28	WD597	Dorpesheep	6：30	2.0ml	0.7	to 7ml	21 hundred million
5	4.28	DS455	Acerous sheep	7:00	0.7ml	0.5	to 7ml	14 hundred million
6	4.28	WS1215	White Suffolk	6：20	0.7ml	0.7	to 10ml	15 hundred million
7	4.28	DS455	Acerous sheep	7:25	0.5ml
1	4.28	WS1599	White Suffolk	18:00	0.35ml	0.7	to 4ml	3 hundred million
2	4.28	DS455	Acerous sheep	18:00	0.6+0.3ml	0.7	to 10ml	3 hundred million
3	4.28	WD597	Dorpesheep	18:00	0.5ml	0.6	to 6ml	2.5 hundred million
4	4.28	WD719	Dorpesheep	18:00	0.8ml	0.5	to 7ml	1.5 hundred million

## Sheet: Insemination record
Inseminating record of donor ewes
Experiment date：2015.04.28
Number	Date	Donor ram	Donor ewes	Surgery number	Inseminating time	Insemination doses(ml)
1	4.28	BS1111	H002	0	6:45	0.7+0.7ml
2	4.28	BS1111	2002	4	6:55	0.7+0.7ml
3	4.28	BK1210	WD597	1	7：10	0.7+0.7ml
4	4.28	BK1216	WD597	2	7：14	0.7+0.4ml
5	4.28	BK1242	WD597	3	7:20	0.7+0.7ml
6	4.28	BK208	WD597	0	7：30	0.7+0.7ml
7	4.28	BK2010	DS455	4	7：40	0.7+0.7ml
8	4.28	BK1302	DS455	3+1	7：45	0.7+0.7ml
9	4.28	BK1320	DS455	2+1	7：49	0.7+0.7ml
10	4.28	DS358	DS455	1+1	7：53	0.7+0.7ml
11	4.28	DS440	DS455	4+1	7：57	0.7+0.7ml
12	4.28	DS256	DS455	2+1	8:00	0.7+0.7ml
13	4.28	DS455	DS408	Uterine Adhesic	18:55+20:00	0.6+0.6ml
14	4.28	DS455	DS218	ovulation has occurred	19:05	0.6+0.6ml
15	4.28	DS455	DS484		19:08	0.6+0.6ml
16	4.28	DS455	DS292		19:10	0.6+0.6ml
17	4.28	DS455	BK3009		19:15	0.6+0.6ml
18	4.28	WD597	BK1250		19:21	0.6+0.6ml
19	4.28	WD597	BK1218		19:25	0.6+0.6ml
20	4.28	WD597	BK1202		19:37	0.6+0.6ml
21	4.28	WD719	BK1214		19:41	0.6+0.6ml
22	4.28	DS455	BK1314		19:44	0.6+0.6ml
23	4.28	WS1599	BK1326		19:50	0.6+0.6ml
24	4.28	WS1599	BK1300		19:55	0.6+0.6ml

## Sheet: embryo flush record
Record of flush embryo experimental
Experiment date：2015.04.28
Number	Date	Donor ram	Donor ewes	Variety of ewes	Surgery number	Flush embryo time	No. of follicule		No. of corpus luteum		Unilateral flush embryo		Flush embryo numbers	Useable embryos	Embryo fertilization	Injection of gene
1	4.28	BS1111	H002	Black Suffolk	0	1899-12-31 15:25:00			0	0	/	/	/	/	Fertilization	Two injections：First:cas9＋sgRNA(Mix)；Second:3g GDF11,MT1/MT2
2	4.28	WD597	BK1210	Dorpesheep	1	1899-12-31 15:30:00	1	1	0	0	/	/	/	/	Fertilization
3	4.28	WD597	BK1216	Dorpesheep	2	1899-12-31 15:35:00			3	3	0	0			Fertilization
4	4.28	WD597	BK1242	Dorpesheep	3	1899-12-31 15:44:00			small	0		/	/	/	Fertilization
5	4.28	WD597	BK2018	Dorpesheep	3	1899-12-31 15:57:00			20	8	3	2	5	5	Fertilization
6	4.28	DS455	BK2010	Acerous sheep	4	1899-12-31 16:27:00			5	2	0	1	1	1	Fertilization
7	4.28	DS455	BK1302	Acerous sheep	4	1899-12-31 16:32:00			4	2	5	3	8	8	Fertilization
8	4.28	DS455	BK1320	Acerous sheep	3	1899-12-31 16:40:00			10	6	7	8	15	15	Fertilization
9	4.28	DS455	DS358	Acerous sheep	2	1899-12-31 16:50:00			4	4	7	9	16	16	Fertilization
10	4.28	DS455	DS440	Acerous sheep	5	1899-12-31 17:00:00			2	3	0	0	0	0	Fertilization
10	4.28	DS455	DS256	Acerous sheep	3	1899-12-31 17:10:00			3	3	1	4	5	5	Fertilization
	11 donor ewes totally,6 have flush out of the embryo,total of 50 embryos,average 8.33/a donor
11	4.28	DS455	DS294		Embryo freezing								31
12	4.28	DS455	DS440										5
13	4.28	DS455	DS484										13
Experiment date：2015.04.29
Number	Date	Donor ram	Donor ewes	Variety of ewes	Surgery number	Flush embryo time	No. of follicule		No. of corpus luteum		Unilateral flush embryo		Flush embryo numbers	Useable embryos	Embryo fertilization	Injection of gene
1	4.29	DS455	DS218	Acerous sheep	3	1899-12-31 08:27:00			4	5	0	2	2	2	Fertilization
2	4.29	DS455	DS484	Acerous sheep	2	1899-12-31 08:40:00			3	6	2	3	5	5	Fertilization
3	4.29	DS455	BK3009	Acerous sheep	1	1899-12-31 08:47:00			7	3	1	5	6	6	Fertilization
4	4.29	DS455	DS292	Acerous sheep	2	1899-12-31 08:52:00		7	4	15	2	13	15	15	Fertilization
5	4.29	WD597	BK1256	Dorpesheep	3	1899-12-31 09:01:00			3	0	0	0	0	0	Fertilization
6	4.29	WD597	BK1218	Dorpesheep	2	1899-12-31 09:12:00			2	4	0	3	3	3	Fertilization
7	4.29	WD597	BK1202	Dorpesheep	2	1899-12-31 09:22:00			6	3	7	3	10	10	Fertilization
8	4.29	WD719	BK1214	Dorpesheep	1	1899-12-31 09:30:00	4		1small	0	0	0	0	0	Fertilization
9	4.29	DS455	BK1314	Acerous sheep	3	1899-12-31 09:47:00			1	2	1	2	3	3	Fertilization
10	4.29	WS1599	BK1326	White Suffolk	2	1899-12-31 09:58:00			7	4	5	2	7	7	Fertilization
11	4.29	WS1599	BK1300	White Suffolk	2	1899-12-31 10:11:00			4	4	2	3	5	5	Fertilization
12	4.29	DS455	DS408	Acerous sheep	6	1899-12-31 10:15:00			0	0	0	0	0	0	Fertilization
	12 donor ewes totally,9 have flush out of the embryo,total of 55 embryos,average 6.11/a donor
13	4.29		DS484		Embryo freezing								3
14	4.29		BK1320										3

## Sheet: pregnancy and birth record
Recipient transplantation and pregnancy records
Transplant time：2015.4.28
Number	donor ram	donor ewe	receipt ewe	surgery number	transplanting time	No. of corpus luteum		No. of follicule		transplantation side	No. of transplantation embryo	pregnancy record
1	WD597	BK12018	BK1302		16：45	4	2			L	4	-
2	DS455	BK1302	DS440		17：02	2	3			L	4	-
3	DS455	BK1302	DS358		17：05	4	4			R	4	+
4	DS455	BK1320	DS256		17：12	3	3			L	4	-
5	DS455	BK1320	F2306	3+1	17：18	1	0			L	4	+
6	DS455	BK1320	F2307	3+1	17：23	0	1			R	4	-
7	DS455	BK1320	F2315	2+1	17：36	2	1			L	3	-
	WD597	BK2018									1
8	DS455	DS358	F059	3+1	17：42	2	0			L	4	-
9	DS455	DS358	F1362	5+1	17：45	0	1			R	3	-
10	DS455	DS358	F1196	1+1	17：47	2	0			L	3	-
11	DS455	DS358	F1490	2+1	17：52	1	0			L	3	+
12	DS455	DS358	BK1324	1+1	17：56	1	0			L	3	+
13	DS455	DS256	2323	2+1	18：03	1	2			R	3	-
14	DS455	DS256	BK1260	2+1	18：06	0	1			R	2	+
	WD597	BK2010									1
15		DS294	F2314	0+1	20：05	0	1			R	7	+
16		DS294	F2405	1+1	20：15	0	2			R	7	+
17		DS294	F2406	2+1	20：20	1	0			L	7	-
18		DS294	F2353	1+1	20:25	3	2			L	2	-
		DS440									5
19		DS294	F2407	1+1	20：35	2	1			L	8	-
		DS484									3
20		DS484	F2326	1+1	20：30	0	1			R	10	-
Transplant time：2015.4.29
Number	donor ram	donor ewe	receipt ewe	surgery number	transplanting time	No. of corpus luteum		No. of follicule		transplantation side	No. of transplantation embryo	pregnancy record
1	DS455	DS484	BK1202		9：33	6	3			L	4	+
2	DS455	DS292	BK1314		9：54	1	2			R	4	-
3	DS455	DS292	BK1326		10：02	7	4			L	4	-
4	DS455	DS292	BK1305		10：16	4	4			L	4	？
5	DS455	BK3009	F2348	1+1	10：29	0	1			R	3	-
6	DS455	BK3009	BK1100	3+1	10:32	0	1			R	3	？
7	DS455	DS292	BK1208	2+1	10:36	1	2			R	3	+
	DS455	DS484									1
8	WD597	BK1218	F2401	0+1	10:45	1	2			R	3	-
9	DS455	BK1314	F2343	1+1	10:52	2	0			L	3	+
10	DS455	DS484	BK1220	1+1	10：55	2	2			L	3	+
11	WS1599	BK1326	F2385	2+1+1	10：56	3	0			L	3	-
12	WD597	BK1202	BK1240	1+1	11：02	2	0			L	3	-
13	WD597	BK1202	F2330	1+1	11：10	1	3			R	3	-
							2
14	WD597	BK1202	F2336	1	11：17	0	2			R	3	+
15	WD597	BK1202	F2402	1	11：18	1	0			R	1	+
	DS455	DS218									2
16	WS1599	BK1326	F2386	2	11：25	1	1			R	3	-
17	WS1599	BK1326	F1294	4	11：30	0	2			R	2	+
18	WS1599	BK1300	F2410	2	11：35	1	1			R	3	-
19	WS1599	BK1326	BK1238	2	11：45	1	1			R	2	-
20	WS1599	BK1300	F2346	1	11:43	1	0			L	2	+

## Sheet: The summary table
Donor ram	Donor ewes	Recipient ewes	Number of Embryo transfer	Embryo quality	Pregnancy test time	Pregnancy record	Farrowing record	Birth weight	The lamb number
WD597	BK12018	BK1302	4	good		-
DS455	BK1302	DS440	4	good		-
DS455	BK1302	DS358	4	good		+	1 male	6.3	1576
DS455	BK1320	DS256	4	good		-
DS455	BK1320	F2306	4	good		+	1 male	5.4	1534
DS455	BK1320	F2307	4			-
DS455	DS358	F059	4	good		-
DS455	DS358	F1362	3	good		-
DS455	DS358	F1196	3	good		-
DS455	DS358	F1490	3	good		+
DS455	DS358	BK1324	3	good		+	1 male	4.2	1536
DS455	DS256	2323	3			-
DS455	DS256	BK1260	2	Cytoplasmic expansion		+	1 female	5.2	1535
WD597	BK2010		1
DS455	DS484	BK1202	4	good		+	1 female	3.9	1540
DS455	DS292	BK1314	4	good		-
DS455	DS292	BK1326	4	good		-
DS455	DS292	BK1305	4	good
DS455	BK3009	F2348	3	good		-
DS455	BK3009	BK1100	3	good
DS455	DS292	BK1208	3	good		+
DS455	DS484		1	good
WD597	BK1218	F2401	3	good		-
DS455	BK1314	F2343	3	good		+
DS455	DS484	BK1220	3	good		+
WD597	BK1202	BK1240	3	good		-
WD597	BK1202	F2336	3	good		+	1 female	5.4	1544
WD597	BK1202	F2402	1			+	1 male	5.5	1545
DS455	DS218		2
WS1599	BK1326	F2386	3			-		3.6	1541
WS1599	BK1326	F1294	2			+	2 male	3.2	1542
WS1599	BK1300	F2410	3			-	1 female	5.7	1543
WS1599	BK1326	BK1238	2	cleaving		-
WS1599	BK1300	F2346	2			+	1 female	4.6	1537
			6male and 5 female	4.8kg		14/34	11	53
	Two injections：First:cas9＋sgRNA(Mix)；Second:3g GDF11,MT1/MT2
DS455	DS294	F2314	7	Thawed embryos	Cas9+3g+GDF11+PBC1-A,PBC1-H	+	1male and 1 female	4.1	1538
								3.4	1539
DS455	DS294	F2405	7	Thawed embryos		+	1male	5.7	1548
DS455	DS294	F2406	7	Thawed embryos		-	3	13.2
DS455	DS294	F2353	2	Thawed embryos		-	2male and 1 female	4.4kg
DS455	DS440		5
DS455	DS294	F2407	8	Thawed embryos		-
DS455	DS484		3
DS455	DS484	F2326	10	Thawed embryos		-
						2/6
