# Supplementary material for: AANAT transgenic sheep generated via OPS vitrified-microinjected pronuclear embryos and reproduction efficiency of the transgenic offspring
Source: PeerJ. 2018 Aug 8;6:e5420. doi: 10.7717/peerj.5420 (PMC6087419; doi:10.7717/peerj.5420)
Supplement: Supplemental Information 1 [file peerj-06-5420-s001.zip › Raw data/Pregnancy record of the 23-24 sheep 2017.3.xls]

## Sheet: Sheet1
			Breeding record of sheep(23××、24××)
					plug withdraw time	2017/1/10—8:30
					insemination time	2017/1/12—13:30—15:30
No	number of sheep	pregnancy record	The time of planting plugs	insemination doses of semen（ml）	male sheep number	note
1	2124		2016-12-28	0.25+0.5	0041	dead		2312
2	2302	＋	2016-12-28	0.25+0.5	0041			2315
3	2310	＋	2016-12-28	0.25+0.5	0041			2323
4	2314	——	2016-12-28	0.25+0.5	0041			2328
5	2328	＋	2016-12-28	0.25+0.5	0041			2332
6	2330	——	2016-12-28	0.25+0.5	0041			2343
7	2334	——	2016-12-28	0.25+0.5	0041			2355
8	2338	＋	2016-12-28	0.25+0.5	0041			2383
9	2346	＋	2016-12-28	0.25+0.5	0041			2401
10	2348	＋	2016-12-28	0.25+0.5	0041			2402
11	2352	——	2016-12-28	0.25+0.5	0041			2403
12	2358	＋	2016-12-28	0.25+0.5	0041			2404
13	2360	——	2016-12-28	0.25+0.5	0041			2405
14	2370	——	2016-12-28	0.25+0.5	0041			2406
15	2372	＋	2016-12-28	0.25+0.5	0041			2407
16	2386		2016-12-28	0.25+0.5	0041	dead		2408
17	2388	——	2016-12-28	0.25+0.5	0041			2409
18	2390	＋	2016-12-28	0.25+0.5	0041			2410
19	2402	＋	2016-12-28	0.25+0.5	0041			2413
20	2404	＋	2016-12-28	0.25+0.5	0041			2414
21	2406	＋	2016-12-28	0.25+0.5	0041			2416
22	2408	＋	2016-12-28	0.25+0.5	0041			2417
23	2410	＋	2016-12-28	0.25+0.5	0041			2418
24	2416	——	2016-12-28	0.25+0.5	0041			2419
25	2418	——	2016-12-28	0.25+0.5	0041			2420
26	2420	——	2016-12-28	0.25+0.5	0041			2422
27	2422	——	2016-12-28	0.25+0.5	0041			2423
28	2424		2016-12-28	0.25+0.5	0041	dead		2424
29	2426	＋	2016-12-28	0.25+0.5	0041			2425
30	2428	＋	2016-12-28	0.25+0.5	0041			2426
31	2430	＋	2016-12-28	0.25+0.5	0041			2428
								2430

## Sheet: Sheet2
		Breeding record of sheep(23××、24××)
Number	Number	State
1	2304	Pregnant
2	2316	Pregnant
3	2318	Pregnant
4	2326	Pregnant
5	2336	Pregnant
6	2340	Pregnant
7	2350	Pregnant
8	2354	Pregnant
9	2356	Pregnant
10	2374	Pregnant
11	2376	Pregnant
