# Supplementary material for: AANAT transgenic sheep generated via OPS vitrified-microinjected pronuclear embryos and reproduction efficiency of the transgenic offspring
Source: PeerJ. 2018 Aug 8;6:e5420. doi: 10.7717/peerj.5420 (PMC6087419; doi:10.7717/peerj.5420)
Supplement: Supplemental Information 1 [file peerj-06-5420-s001.zip › Raw data/Sequencing report 1215/12140111_13_1R_700_2_12150110-Sunbiotech_2016-12-15.seq]

GGGGGCGGGGGAGGGGGTCAGCTTCAGATAGGGAGGGTCCGGATCCTCGAGTCAGCGGTCACTGTTCCGGCGCAGGGCGG
CGTGGCCCCGCAGGGAGCAGTGCATCTCCGTGAAGGTCAGTGAGCCCACGACGATGGCACATGGGCCCGCGGGATGGAAG
CCAAACCTCTGGTAAAAGGGCACCAGCGCGTCCTCGCACATGAGCACCGCCCGGCGCACTGCTGGCTGGGCGCCCACATG
GTGCAGGTAGCGCCAGAGCAGGACGGAGCCCTTGCCTTGCTGCCGGAAGCTGCGGTGCACGGCCAGCGCGTGCAGGTGGG
CGCTGTGGCCCCTGGGCCTGTGCAGTGCCAGCGACTCCTGAGTAAGTCTCTCCTCATCCCACAGGGAGCCGATGATGAAG
GCCACGAGGCGGCCCTCCACGAACCAGCCCAGGGACAGCTCGGGACACAGGGTCAGGAAGTGCTGGACCTCGTCCAGATT
CAGGGGGCAGTTGCCGGAGACAGAGATGAAGGCCTCTCGCTCAATCTCAAACACGCCGGCAGCGTCCTCTGGGGTGAGGC
AGCGGAACTCGTTGGCAGGGAGCGTGTGGCGCCGCTGGCGGCCTGGGGACCCTGGGATCCCAGAGGGCAAGTGCAAAGGC
GAGGGTTTCAAGCAGTGGACGCTCGGCGTGGACATCCTCGAGGATCCGCGATTCCTGTGAATGGGAAAATGAGGAAACAC
CGTATTACTTGTCAATCAA
