# Supplementary material for: AANAT transgenic sheep generated via OPS vitrified-microinjected pronuclear embryos and reproduction efficiency of the transgenic offspring
Source: PeerJ. 2018 Aug 8;6:e5420. doi: 10.7717/peerj.5420 (PMC6087419; doi:10.7717/peerj.5420)
Supplement: Supplemental Information 1 [file peerj-06-5420-s001.zip › Raw data/Sequencing report 1215/12140165_35_3F_700_2_12150110-Sunbiotech_2016-12-15.seq]

GGGGGTTTGCCGCAGCTAGCACGTCTGGCTGTCGTGGAGGGCCGCCTCGTGGCCTTCATCATCGGCTCCCTGTGGGATGA
GGAGAGACTTACTCAGGAGTCGCTGGCACTGCACAGGCCCAGGGGCCACAGCGCCCACCTGCACGCGCTGGCCGTGCACC
GCAGCTTCCGGCAGCAAGGCAAGGGCTCCGTCCTGCTCTGGCGCTACCTGCACCATGTGGGCGCCCAGCCAGCAGTGCGC
CGGGCGGTGCTCATGTGCGAGGACGCGCTGGTGCCCTTTTACCAGAGGTTTGGCTTCCATCCCGCGGGCCCATGTGCCAT
CGTCGTGGGCTCACTGACCTTCACGGAGATGCACTGCTCCCTGCGGGGCCACGCCGCCCTGCGCCGGAACAGTGACCGCT
GACTCGAGGATCCGGACCCTTCCCTATTCTTGTAAGTCTAAATTTACTAACTGTGCTGTTTAACTTCTGATGA
