# Supplementary material for: AANAT transgenic sheep generated via OPS vitrified-microinjected pronuclear embryos and reproduction efficiency of the transgenic offspring
Source: PeerJ. 2018 Aug 8;6:e5420. doi: 10.7717/peerj.5420 (PMC6087419; doi:10.7717/peerj.5420)
Supplement: Supplemental Information 1 [file peerj-06-5420-s001.zip › Raw data/The pronuclear microinjection experimental record of Beijing experimental base (2016.11).xls]

## Sheet: semen collection record
Semen collection record
Experiment date：2016-11-02
Number	Donor ram	Variety of ewes	Semen collection time	Semen collection time	Semen volume（ml）	Sperm motility	Sperm density	Total sperm count
1	T2F287	East Friesian	21：24	1.5ml+2ml	0.6	2.3	5 hundred million	7.5×10^8
2	T2F243	East Friesian	21：26	1.1ml+3ml	0.5	3.7	6 hundred million	6.6×10^8
3	WS1747	White Suffolk	21：28	1.5ml+4ml	0.5	3.7	5 hundred million	7.5×10^8
4	WS1949	White Suffolk	21：30	0.5ml+3ml	0.6	7	3 hundred million	1.5×10^7
5	DS511	Acerous sheep
6	DS523	Acerous sheep	21：36	1.5ml+4ml	0.7	3.7	4 hundred million	6×10^8
7	D1157	Dorpesheep	21：47	1ml+4ml	0.6	5	6 hundred million	6×10^8
8	S4000	Black Suffolk	21：50	1.1ml+1ml		2
9	DS3033	Acerous sheep	21：43	1.4ml+3ml	0.4	3.1	10 hundred million	14×10^8
Semen collection record
Experiment date：2016-11-03
Number	Donor ram	Variety of ewes	Semen collection time	Semen collection time	Semen volume（ml）	Sperm motility	Sperm density	Total sperm count
1	WS1747	White Suffolk	21：55	1.2ml+4ml	0.8	4.3	6 hundred million	7.2×10^8
2	WS1811	White Suffolk	21：58	1.3ml+3.7ml	0.7	3.8	5 hundred million	4.5×10^8
3	DS3033	Acerous sheep	21：43	0.5ml+4ml	0.7	9	4 hundred million	2×10^8
4	DS523	Acerous sheep	21:48	0.5ml+4ml	0.7	9	2 hundred million	1×10^8
5	D1157	Dorpesheep	22：02	0.3ml+4ml	0.6	14.3	2 hundred million	6×10^7

## Sheet: Insemination record
Inseminating record of donor ewes
Experiment date：2016.11.02
Number	Donor ram	Donor ewes	Inseminating time	Insemination doses(ml)
1	EF287	178	1899-12-31 22:04:00	0.9+0.9
2	EF287	260	1899-12-31 22:07:00	0.9+0.9
3	EF243	284	1899-12-31 22:10:00	1+1
4	EF243	B004	1899-12-31 22:13:00	1+1.3
5	WS1747	WS898	1899-12-31 22:16:00	1+1
6	WS1747	WS1302	1899-12-31 22:19:00	0.9+0.9
7	WS1747	WS1352	1899-12-31 22:22:00	0.7+1
8	WS1747	WS1222	1899-12-31 22:26:00	0.9+0.9
9	WS1747	BK5010	1899-12-31 22:28:00	0.8+0.8
10	3033	BK5002	1899-12-31 22:31:00	1.1+1.1
11	3033	BK5004	1899-12-31 22:33:00	0.7+0.8
12	DS523	BK5006	1899-12-31 22:37:00	1+1
13	DS523	5014	1899-12-31 22:38:00	0.5+0.5
14	DS523	5018	1899-12-31 22:41:00	1+1
15	D1157	5008	1899-12-31 22:43:00	0.5+0.5
16	D1157	5012	1899-12-31 22:45:00	1+1
17	D1157	5016	1899-12-31 22:48:00	1+1
18	S4000	2002	1899-12-31 22:51:00	0.5+0.5
Inseminating record of donor ewes
Experiment date：2016.11.03
Number	Donor ram	Donor ewes	Surgery number	Inseminating time	Insemination doses(ml)
1	1157	BK4034	2	1899-12-31 22:18:00	0.6+0.6
2	1157	4052		1899-12-31 22:21:00	1+1
3	1157	5022		1899-12-31 22:23:00	0.5+0.5
4	WS1747	BK4042		1899-12-31 22:26:00	0.6+0.6
5	WS1747	4046	2	1899-12-31 22:33:00	1+1
6	WS1747	4050		1899-12-31 22:37:00	1+1
7	1811	4054	2	1899-12-31 22:39:00	1.5+1.5
8	1811	1264	2	1899-12-31 22:43:00	1+1
9	DS3033	5020		1899-12-31 22:47:00	0.7+0.8
10	DS3033	5026		1899-12-31 22:49:00	0.7+0.8
11	DS3033	5028		1899-12-31 22:57:00	0.7+0.8
12	DS523	5030		1899-12-31 22:59:00	1+1
13	DS523	5032		1899-12-31 23:03:00	0.5+0.5
14	DS523	4048	2	1899-12-31 23:06:00	0.7+0.8

## Sheet: embryo flush record
Injection of gene 1：cas9mRNA 2:SgRNA(M3+F3) 31:2g+F3T 32:CA+CH 33:PBC(A+H) 3:31+32+33
Record of flush embryo experimental
Experiment date：2016.11.03
Number	Donor ram	Donor ewes	Surgery number	Flush embryo time	No. of follicule		No. of corpus luteum		Unilateral flush embryo		Flush embryo numbers	Useable embryos	Injection of gene
1	EF287	178	1+1	1899-12-31 07:35:00	0	0	15	10	14	12	26	26	1+2+3
2	EF287	260	5+1	1899-12-31 07:52:00	2	4	10	13	15	10	25	25	1+2+3
3	EF243	284	3+1	1899-12-31 08:00:00	0	1	12	8	6	4	10	10	1+2+3
4	EF243	B004	1+1	1899-12-31 08:10:00	0	0	4	5	9	10	19	19	1+2+3
5	WS1747	WS898	3+1	1899-12-31 08:21:00	0	0	10	4	3	1	4	4	1+2+31+32
6	WS1747	WS1302	3+1	1899-12-31 08:31:00	0	0	5	2	1	1	2	2	1+2+31+32
7	WS1747	WS1352	3+1	1899-12-31 08:40:00	0	0	9	8	8	12	20	20	1+2+31+32
8	WS1949	WS1222	4+1	1899-12-31 08:48:00	2	0	6	5	6	7	13	13	1+2+31+32
9	WS1949	BK5010	1+1	1899-12-31 08:55:00	0	0	6	4	6	7	13	13	1+2+31+32
10	DS3033	NBBB5002	1+1	1899-12-31 10:30:00	5	4	8	3	7	0	7	7	1+2+31+32
11	DS3033	NBBB5004	3+1	1899-12-31 10:40:00	3	2	2	3	4	2	6	6	1+2+31+32
12	DS523	NBBB5006	1+1	1899-12-31 10:48:00	0	0	10	12	8	4	12	12	1+2+31+32
13	DS523	NBBB5018	1+1	1899-12-31 10:53:00	0	0	9	6	4	6	10	10	1+2+31+32
14	DS523	NBBB5014	1+1	1899-12-31 11:00:00	3	2	6	3	3	0	3	3	1+2+31+32
15	D1157	NBBB5008	1+1	1899-12-31 11:15:00	0	1	4	4	7	3	10	10	1+2+31+32
16	D1157	NBBB5012	1+1	1899-12-31 11:30:00	0	0	6	10	4	10	14	14	1+2+31+32
17	D1157	NBBB5016	1+1	1899-12-31 11:35:00	0	0	7	5	5	3	8	8	1+2+31+32
18	S4000	BKH2002	5+1	1899-12-31 11:50:00	0	0	0	0
Record of flush embryo experimental
Experiment date：2016.11.04
Number	Donor ram	Donor ewes	Surgery number	Flush embryo time	No. of follicule		No. of corpus luteum		Unilateral flush embryo		Flush embryo numbers	Useable embryos	Injection of gene
1	1157	BK403	2+1	1899-12-31 08:20:00	0	0	2	6	1	5	6	6	1+2+3
2	1157	BK4052	0+1	1899-12-31 08:25:00	0	0	9	7	1	4	5	5	1+2+3
3	1157	NBBB5022	1+1	1899-12-31 08:30:00	0	0	3	3	1	3	4	4	1+2+31+32
4	WS1747	BK4042	2+1	1899-12-31 08:40:00	0	0	1	2	0	1	1	1	1+2+31+32
5	WS1747	BK4046	2+1	1899-12-31 08:50:00	0	3	9	3	5	4	9	9	1+2+31+32
6	WS1747	BK4050	3+1	1899-12-31 09:15:00	0	0	4	5	5	6	11	11	1+2+31+32
7	1811	BK54054	3+1	1899-12-31 09:30:00	0	1	2	5	3	5	8	8	1+2+31+32
8	DS3033	NBBB5020	1+1	1899-12-31 09:40:00	0	2	5	6	8	8	16	16	1+2+31+32
9	DS3033	BK5026	0+1	1899-12-31 09:45:00	10	10	3	2	11	5	16	16	1+2+31+32
10	DS3033	BK5028	0+1	1899-12-31 09:50:00	10	0	8	9	5	5	10	10	1+2+31+32
11	DS523	BK5030	0+1	1899-12-31 10:10:00	3	2	9	10	4	1	5	5	1+2+31+32
12	DS523	BK5032	0+1	1899-12-31 10:20:00	2	2	8	1	8	11	19	19	1+2+31+32
13	DS523	BK4048	3+1	1899-12-31 10:25:00	0	0	7	10	10	7	17	17	1+2+31+32

## Sheet: transfer and pregnancy record
Recipient transplantation and pregnancy records
Transplant time： 2016-11-03
No	donor ram	donor ewe	receipt ewe	surgery number	transplanting time	No. of corpus luteum		No. of follicule		transplantation side	No. of transplantation embryo	pregnancy record
1	EF287	178	F2316	1+1	1900-01-09 09:17:00	1	2	0	0	R	4
2	EF287	178	F2438	1	1899-12-31 09:15:00	2	2	0	0	R	4
3	EF287	178	F2428	1	1899-12-31 09:16:00	2	2	0	0	R	4
4	EF287	178	F2367	1	1899-12-31 09:22:00	2	0	0	0	L	4
5	EF287	178	F2382	1	1899-12-31 09:28:00	2	1	0	0	L	4
6	EF287	178	F2366	1	1899-12-31 09:30:00	2	1	0	0	L	4
7	EF287	178	F2419	1	1899-12-31 09:34:00	0	1	0	0	R	4
8	EF287	178	BK1204	1+2	1899-12-31 09:36:00	2	2	0	0	L	4	+
9	EF287	260	BK1268	1+1	1899-12-31 09:38:00	0	1	0	0	R	4	+
10	EF287	260	BK1274	1	1899-12-31 09:40:00	3	1	0	0	L	4
11	EF287	260	F2318	2+1	1899-12-31 09:48:00	1	1	0	0	R	4	+
12	EF287	260	F2375	4+1	1899-12-31 09:52:00	1	2	0	0	R	4
13	EF287	260	F2421	3+1	1899-12-31 09:55:00	2	2	0	0	L	5
14	EF243	284	BK1112	3+1	1899-12-31 09:57:00	1	1	0	0	L	5
15	EF243	284	F2146	3+1	1899-12-31 10:02:00	0	2	0	0	L	5
16	EF243	B004	F2319	3+1	1899-12-31 10:07:00	0	1	0	0	R	4	+
17	EF243	B004	DS366	2+1	1899-12-31 10:10:00	1	1	0	0	L	4
18	EF243	B004	F2373	1	1899-12-31 10:15:00	1	1	0	0	L	4
19	EF243	B004	F2368	2+1	1899-12-31 10:20:00	1	1	0	0	L	4
20	EF243	B004	F1494	1+1	1899-12-31 10:25:00	1	1	0	0	R	3
21	WS1747	WS1352	F1500	1	1899-12-31 12:13:00	1	1	0	0	R	6	+
22	WS1747	WS1302+WS8981	F2430	1+2	1899-12-31 12:03:00	1	1	0	0	L	6
Recipient transplantation and pregnancy records
Transplant time： 2016-11-03
No	donor ram	donor ewe	receipt ewe	surgery number	transplanting time	No. of corpus luteum		No. of follicule		transplantation side	No. of transplantation embryo	pregnancy record
1	WS1747	WS1352	BK1202	4+1	1899-12-31 12:06:00	2	0	0	0	L	6（2C）
2	WS1747	WS1352	F2315	4+1	1899-12-31 12:17:00	2	3	0	0	L	6
3	WS1747/WS1949	WS1352(2）WS1222（4）	BK1100	4+1	1899-12-31 12:27:00	0	1	0	0	R	6	+
4	WS1949	WS1222	F2306	3+1	1899-12-31 12:32:00	0	1	0	0	R	6	+
5	WS1949	BK5010	BK1300	3+1	1899-12-31 12:35:00	1	1	0	0	L	6
6	WS1949	BK5010	F2353	2+1	1899-12-31 12:43:00	2	22	0	0	L	7
7	DS3033	NBBB5002	F2401	2+1	1899-12-31 12:45:00	2	2	0	0	R	7
8	DS3033	NBBB5004	F2339	3+1	1899-12-31 12:50:00	0	1	0	0	R	6
9	DS523	NBBB5006	F2407	4+1	1899-12-31 12:58:00	3	3	0	0	R	6
10	DS523	NBBB5006	F230	2+1	1899-12-31 13:08:00	1	2	0	0	R	6
11	DS523	NBBB5018	F2346	2+1	1899-12-31 13:13:00	1	1	0	0	R	7
12	DS523	NBBB5018 AND NBBB5014	F2330	4+1	1899-12-31 13:20:00	0	1	0	0	R	6
13	D1157	NBBB5008	F2384	3+1	1899-12-31 13:25:00	1	1	0	0	R	5	+
14	D1157	NBBB5008	F2406	5+1	1899-12-31 13:30:00	1	0	0	0	L	5
15	D1157	NBBB5012	F2379	3+1	1899-12-31 13:35:00	1	1	0	0	L	7	+
16	D1157	NBBB5012	F2408	3+1	1899-12-31 13:37:00	0	1	0	0	R	7
17	D1157	NBBB5016	BK4040	2+1	1899-12-31 13:43:00	0	1	0	0	R	8
18
19
20
21
22
Recipient transplantation and pregnancy records
Transplant time： 2016-11-04
No	donor ram	donor ewe	receipt ewe	surgery number	transplanting time	No. of corpus luteum		No. of follicule		transplantation side	No. of transplantation embryo	pregnancy record
1	1157	BK4034	B2040	3+1	1899-12-31 10:43:00	0	2	0	0	R	5	+
2			BK1326	4+1	1899-12-31 10:44:00	0	0	0	0
3	1157	BK4052	BK4036	2+1	1899-12-31 11:00:00	1	0	0	0	L	5
4	1157/WS1747	NBBB5022/BK4042	BK2018	4+1	1899-12-31 11:03:00	1	0	0	0	L	5
5	WS1747	BK4046	F2307	3+1	1899-12-31 11:09:00	0	2	0	0	R	5	+
6	WS1747	BK4046	BK1238	2+1	1899-12-31 11:12:00	2	0	0	0	L	4	+
7	WS1747	BK4050	F2334	4+1	1899-12-31 11:20:00	1	3	0	0	R	6
8	WS1747	BK4050	F2412	4+1	1899-12-31 11:24:00	1	2	0	0	R	5
9	1811	BK4054	BK1220	3+1	1899-12-31 11:30:00	2	3	0	0	R	4	+
10	1811	BK4054	BK1262	4+1	1899-12-31 11:40:00	1	1	0	0	L	4
11	DS3033	NBBB5020	F2420	3+1	1899-12-31 11:45:00	0	2	0	0	L	5
12	DS3033	NBBB5020	BK1324	2+1	1899-12-31 11:47:00	1	0	0	0	L	5
13	DS3033	NBBB5020	F2365	4+1	1899-12-31 11:55:00	1	1	0	0	L	6
14			BK4038		1899-12-31 11:57:00	0	0	0	0
15	DS3033	NBBB5020	F2439	3+1	1899-12-31 12:06:00	1	1	0	0	R	6
16	DS3033	BK5026	F2429	0+1	1899-12-31 12:11:00	2	0	0	0	L	5
17	DS3033	BK5026	F2328	3+1	1899-12-31 12:18:00	1	2	0	0	R	5
18	DS3033	BK5028	BK1260	5+1	1899-12-31 12:25:00	0	2	0	0	R	6
19	DS3033	BK5028	F048	3+1	1899-12-31 12:28:00	2	0	0	0	L	6	+
20	DS3033	BK5028	BK5034	0+1	1899-12-31 12:31:00	0	2	0	0	R	6
21	DS523	BK5030	DS294	3+1	1899-12-31 12:33:00	1	0	0	0	L	4
22	DS523	BK5030	F2413	3+1	1899-12-31 12:44:00	2	3	0	0	R	5
23	DS523	BK5032	F2348	3+1	1899-12-31 12:46:00	1	3	0	1	L	5
24	DS523	BK4048	BK1240	4+1	1899-12-31 12:50:00	4	0	0	0	L	5
25	DS523	BK4048	BK1272	4+1	1899-12-31 12:57:00	2	0	0	0	L	5	+
26	DS523	BK4048	F1196	3+1	1899-12-31 13:01:00	0	2	0	0	R	4
27	DS523	BK4048	DS340	3+1	1899-12-31 13:03:00	0	2	0	0	R	5	+
28
29			BK5030									+
30			BK4054									+
31			BK5032									+
32			NBBB5004									+
33
34
35
36
