# Supplementary material for: AANAT transgenic sheep generated via OPS vitrified-microinjected pronuclear embryos and reproduction efficiency of the transgenic offspring
Source: PeerJ. 2018 Aug 8;6:e5420. doi: 10.7717/peerj.5420 (PMC6087419; doi:10.7717/peerj.5420)
Supplement: Supplemental Information 1 [file peerj-06-5420-s001.zip › Raw data/The pronuclear microinjection experimental record of Beijing experimental base.xls]

## Sheet: Insemination record
Inseminating record of donor ewes
Experiment date：2014.12.09
Number	Donor ram	Donor ewes	Surgery number	Inseminating time	Insemination doses(ml)
	DS455	BK2040		1899-12-31 17:20:00	0.7+0.7ml
	DS455	BK2010		1899-12-31 17:30:00	0.7+0.7ml
	DS455	BK1320		1899-12-31 17:33:00	0.7+0.7ml
	DS455	DS294		1899-12-31 17:37:00	0.7+0.7ml
	DS455	DS440		1899-12-31 17:43:00	0.7+0.5ml
	DS455	DS484		1899-12-31 17:45:00	0.7+0.7ml
	WD613	BK1214		1899-12-31 20:50:00	0.75+0.75ml
	WD613	BK1256		1899-12-31 20:52:00	0.5+0.5ml
	WD613	BK1202		1899-12-31 20:55:00	0.6+0.6ml
	WS663	BK1272		1899-12-31 21:05:00	0.75+0.75ml
	WS1039	BK1326		1899-12-31 21:10:00	0.7+0.7ml
	WS1475	BK2016		1899-12-31 21:15:00	0.7+0.7ml
	WS1475	BK1238		1899-12-31 21:18:00	0.7+0.7ml
Inseminating record of donor ewes
Experiment date：2014.12.30
Number	Donor ram	Donor ewes	Surgery number	Inseminating time	Insemination doses(ml)
1	BS1269	BK2002		1899-12-31 16:35:00
2	BS1111	BKH002		1899-12-31 16:49:00
3	719	BK1270		1899-12-31 16:50:00
4	719	BK1242		1899-12-31 16:59:00
5	719	BK1210		1899-12-31 17:02:00
6	613	BK1218		1899-12-31 17:04:00
7	613	BK1216		1899-12-31 17:08:00
8	BK1303	DS408	4	17:26-17:30
9	BK1303	BK1314	2	1899-12-31 17:35:00
10	BK1303	BKMB3009		1899-12-31 17:38:00
11	BK1303	DS256	1	1899-12-31 17:44:00
12	BK1303	DS218	2	1899-12-31 17:48:00
13	BK1303	DS450	3	1899-12-31 17:53:00

## Sheet: embryo flush record
Record of flush embryo experimental
Experiment date：2014.12.30
Number	Donor ram	Donor ewes	Variety of ewes	Surgery number	Flush embryo time	No. of follicule		No. of corpus luteum		Unilateral flush embryo		Flush embryo numbers	Useable embryos
1	DS455	BK2040	White Suffolk	0+1	1899-12-31 08:45:00			13	14	8	8	16	16
2	WD613	BK1214	Dorpesheep	1+1	1899-12-31 09:00:00			1	0	0	0	0	0
3	WD613	BK1256	Dorpesheep	2+1	1899-12-31 09:10:00			3	9	10	8	8	18
4	WD613	BK1202	Dorpesheep	1+1	1899-12-31 09:23:00			7	10	1	6	7	4
5	WS663	BK1272	White Suffolk	1+1	1899-12-31 09:40:00		1	0	0	0	0	0	0
6	WS1039	BK1326	White Suffolk	1+1	1899-12-31 09:50:00			5	5	6	7	13	11
7	WS1475	BK2016	White Suffolk	4+1	1899-12-31 10:02:00			6	8	8	6	14	11
8	WS1475	BK1238	White Suffolk	2+1	1899-12-31 10:12:00			1	1	0	0	0	0
9	DS455	BK2010	Acerous sheep	4+1	1899-12-31 11:53:00			5	2	1	4	5	5
10	DS455	BK1320	Acerous sheep	1+1	1899-12-31 11:57:00			8	12	6	12	18	15	6 for freezing
11	DS455	DS440	Acerous sheep	5+1	1899-12-31 12:05:00			5	3	10	0	10	10	10 for freezing
12	DS455	DS294	Acerous sheep	2内+1	1899-12-31 12:16:00			20	27	25	25	50	42	40 for freezing
13	DS455	DS484	Acerous sheep	2内+1	1899-12-31 12:23:00			20	50	14	20	34	28	28 for freezing
												175	132
Record of flush embryo experimental
Experiment date：2014.12.31
Number	Donor ram	Donor ewes	Variety of ewes	Surgery number	Flush embryo time	No. of follicule		No. of corpus luteum		Unilateral flush embryo		Flush embryo numbers	Useable embryos
1	613	BK1216	Dorpesheep	1+1	1899-12-31 09:02:00			6	2	0	0	0	0
2	613	BK1218	Dorpesheep	2+1	1899-12-31 09:13:00			3	1	0	10	10	10
3	719	BK1242	Dorpesheep	2+1	1899-12-31 09:17:00			1	3	2	2	4	4
4	BK1303	BKMB3009	Acerous sheep	1+1	1899-12-31 09:30:00			9	9	5	10	15	15
5	719	BK1210	Dorpesheep	1+1	1899-12-31 09:46:00			4	3	3	2	5	5
6	BK1303	DS256	Acerous sheep	1+1	1899-12-31 09:55:00			8	5	8	5	13	13
7	719	BK1270	Dorpesheep	2+1	1899-12-31 10:31:00			8	5	4	5	9	9
8	BS1269	BK2002	Black Suffolk	2+1	1899-12-31 10:38:00			5	6	0	4	4	4
9	BS1111	BKH002	Black Suffolk	1+1	1899-12-31 10:50:00			1	4	1	4	5	5
10	BK1303	BK1314	Acerous sheep	3+1	1899-12-31 12:14:00		2	1	3	4	2	6	6
11	BK1303	DS218	Acerous sheep	2+1	1899-12-31 12:24:00			10	10	2	4	6	5
12	BK1303	DS408	Acerous sheep	4+1	1899-12-31 12:33:00			0	1	0	2	2	2
13	BK1303	DS450	Acerous sheep	2+1	1899-12-31 12:47:00			3	1	0	1	1	1
												80	79

## Sheet: transfer and pregnancy record
Recipient transplantation and pregnancy records
Transplant time：2014.12.30
No	donor ram	donor ewe	receipt ewe	surgery number	transplanting time	No. of corpus luteum		No. of follicule		transplantation side	No. of transplantation embryo	pregnancy record
1		BK1256	BK1238	4+1	1899-12-31 10:17:00	1	1			L	3	-
2		BK2040	F0616	4+1	1899-12-31 10:23:00	2	0			L	3	+
3		BK1256	F2348	2+1	1899-12-31 10:34:00	2	1			L	4	-
4		BK2040	F1230	2+1	1899-12-31 10:37:00	0	2			R	4	-
5		BK2040	F2315	1+1	1899-12-31 10:42:00	1	3			R	4	-
6		BK2040	F2323	1+1	1899-12-31 10:49:00	0	2			R	5	-
7		BK1256	F2385	1+1	1899-12-31 10:58:00	3	3			R	5	-
8		BK1256	F2365	1+1	1899-12-31 11:00:00	0	3			R	4	+
9		BK1202	F2410	1+1	1899-12-31 11:11:00	2	1			R	3	-
10		BK1326	F2412	1+1	1899-12-31 11:14:00	2	2			L	4	+
11		BK1326	F2413	1+1	1899-12-31 11:18:00	2	1			L	4	+
12		BK1326	F2420	1+1	1899-12-31 11:25:00	1	0			L	3	+
13		BK2016	F2349	1+1	1899-12-31 11:31:00	1	2			R	4	+
14		BK2016	F2403	0+1	1899-12-31 11:35:00	2	0			L	4	+
15		BK2016	BK1320	1+1	1899-12-31 12:03:00	8	12			L	4	-
16		BK2010	DS484	2+1	1899-12-31 13:15:00	20	50			L	5	+
17		BK1320	DS440	5+1	1899-12-31 13:17:00	5	3			R	5	-
18		BK1320	DS294	2+1	1899-12-31 13:25:00	20	27			R	6	+
19		DS294	F2328	1+1	1899-12-31 13:24:00	2	1			L	5	+
20		DS294	F2330	2+1	1899-12-31 13:37:00	1	1			R	5	+
21		DS294	F2336	2+1	1899-12-31 13:43:00	3	3			R	5	-
22		DS294	F2334	1+1+1	1899-12-31 13:53:00	1	1			R	5	+
												12/22
Recipient transplantation and pregnancy records
Transplant time：2014.12.31
No	donor ram	donor ewe	receipt ewe	surgery number	transplanting time	No. of corpus luteum		No. of follicule		transplantation side	No. of transplantation embryo	pregnancy record
1		BK1218	BK1242	2+1	10:07	1	3			R	3	-
2		BK1218	BK1216	2+1	10:10	6	2			R	3	-
3		BK1218	B1210	1+1	10:18	4	3			R	4	-
4		BKMB3009	DS256	1+1	10:28	8	5			R	3	-
5		BK1242	BK1270	2+1	10:35	8	5			R	4	+
6		BK1210	BK1262	1+1	11:10	2	1			L	5	+
7		BKMB3009	BK1264	1+1	11:15	0	4			R	4	+
8		BKMB3009	BK1266	2+1	11:18	2	1			L	4	+
9		BKMB3009	BK1267	2+1	11:21	1	3			R	4
10		BK2002+BK1270	F004	4+1	11:33	0	1			R	4	+
11			F0581
12		BK2002+BK1270	F059	5+1	11:41	2	0			L	4	-
13			F2326	1+1		0	0				4	-
14		BKH002+BK1270	F2339		11：58	1	3			R	4	+
15		BKH002+BK1270	F2371	2+1	12：08	0	1			R	4
16		DS256	BK1314	3+1	12：11	1	3		2	R	4	-
17		BKH002+BK1270	F2379	1+1	12：20	1	1			R	4	+
18			F2406			0	0					-
19		DS256	F2408		12:58	2	0			L	3	+
20		DS256	F2409	1+1	13:02	2	2			R	4	+
21		DS450+DS408+DS218	F048	3+1	13:39	3	0			L	6	+
22			F2333	2+1
23		BK1314	F2414	1+1	1899-12-31 13:36:00	1	2			R	6	+
												11/23
