# Supplementary material for: AANAT transgenic sheep generated via OPS vitrified-microinjected pronuclear embryos and reproduction efficiency of the transgenic offspring
Source: PeerJ. 2018 Aug 8;6:e5420. doi: 10.7717/peerj.5420 (PMC6087419; doi:10.7717/peerj.5420)
Supplement: Supplemental Information 1 [file peerj-06-5420-s001.zip › Raw data/superovulation methods.xls]

## Sheet: donor
Order number	Sheep number	Breed	Weight	Lot	Total dose of FSH	Total Volume	lst dose(ml)	2st dose(ml)	3rd dose(ml)	4th dose(ml)	5th dose(ml)	6th dose(ml)	7th dose(ml)	LH	PMSG
1	WS898		89	1	450	18	2.8	2.8	2.6	2.6	2.4	2.4	2.4	120	320
2	WS1222		91.3	1	450	18	2.8	2.8	2.6	2.6	2.4	2.4	2.4	120	320
3	BK1264		76.4	2	450	18	2.8	2.8	2.6	2.6	2.4	2.4	2.4	120	320
4	WS1302		77.2	1	450	18	2.8	2.8	2.6	2.6	2.4	2.4	2.4	120	320
6	WS1352		87	1	450	18	2.8	2.8	2.6	2.6	2.4	2.4	2.4	120	320
7	BK2002	Black Suffolk	111.6	1	500	20	3.2	3	3	2.8	2.8	2.6	2.6	130	320
10	BK4034	Dorper sheep	78.2	2	450	18	2.8	2.8	2.6	2.6	2.4	2.4	2.4	120	320
11	BK4042		79.4	2	450	18	2.8	2.8	2.6	2.6	2.4	2.4	2.4	120	320
12	BF4046		86	2	450	18	2.8	2.8	2.6	2.6	2.4	2.4	2.4	120	320
13	BK4048	Acerous sheep	80.4	2	450	18	2.8	2.8	2.6	2.6	2.4	2.4	2.4	120	320
14	BK4050	White Suffolk	78.5	2	450	18	2.8	2.8	2.6	2.6	2.4	2.4	2.4	120	320
16	BK4054		96	2	500	20	3.2	3	3	2.8	2.8	2.6	2.6	130	320
17	NBBB5002	White Suffolk	95.5	1	500	20	3.2	3	3	2.8	2.8	2.6	2.6	130	320
18	NBBB5004	White Suffolk	98.2	1	500	20	3.2	3	3	2.8	2.8	2.6	2.6	130	320
19	NBBB5006	White Suffolk	90	1	500	20	3.2	3	3	2.8	2.8	2.6	2.6	130	320
20	NBBB5008	Dorper sheep	70	1	400	16	2.6	2.4	2.4	2.2	2.2	2.2	2	110	320
21	NBBB5010	White Suffolk	85.2	1	450	18	2.8	2.8	2.6	2.6	2.4	2.4	2.4	120	320
22	NBBB5012	Dorper sheep	73	1	450	18	2.8	2.8	2.6	2.6	2.4	2.4	2.4	120	320
23	NBBB5014	Dorper sheep	81	1	450	18	2.8	2.8	2.6	2.6	2.4	2.4	2.4	120	320
24	NBBB5016	Acerous sheep	66	1	400	16	2.6	2.4	2.4	2.2	2.2	2.2	2	110	320
25	NBBB5018	Acerous sheep	80	1	450	18	2.8	2.8	2.6	2.6	2.4	2.4	2.4	120	320
26	NBBB5020	Acerous sheep	70.5	2	400	16	2.6	2.4	2.4	2.2	2.2	2.2	2	110	320
27	NBBB5022	Dorper sheep	72.5	2	450	18	2.8	2.8	2.6	2.6	2.4	2.4	2.4	120	320
28	BK5026	Acerous sheep	56	2	400	16	2.6	2.4	2.4	2.2	2.2	2.2	2	110	320
29	BK5028	Acerous sheep	62	2	400	16	2.6	2.4	2.4	2.2	2.2	2.2	2	110	320
30	BK5030	White Suffolk	58	2	400	16	2.6	2.4	2.4	2.2	2.2	2.2	2	110	320
31	BK5032	Acerous sheep	54	2	400	16	2.6	2.4	2.4	2.2	2.2	2.2	2	110	320
32	BK4052	Dorper sheep	48	2	400	16	2.6	2.4	2.4	2.2	2.2	2.2	2	110	320
					12450	498								3330	8960
					17300	680								4700	12500

## Sheet: receipt
Number	Sheep number	Weight	Lot
1	BK1100	98.8	1
2	BK1202	82.5	1
3	F1230	61	1
4	BK1300	78.5	1
5	F2306	105.8	1
6	F2315	91	1
7	F2330	66	1
8	F2339	68	1
9	F2346	68	1
10	F2352	53	1
11	F2379	84.8	1
12	F2384	55	1
13	F2401	64.5	1
14	F2406	54.6	1
15	F2407	66.3	1
16	F2408	64.2	1
1	F048	70.2	2
2	DS294	83	2
3	F1186	48	2
4	BK1220	92	2
5	BK1238	63.8	2
6	BK1240	82.1	2
7	BK1260	74.5	2
8	BK1262	86.1	2
9	BK1272	80	2
10	BK1324	80	2
11	F2307	93.5	2
12	F2328	75.1	2
13	F2334	65.5	2
14	F2343	53.3	2
15	F2348	66	2
16	F2365	79.3	2
17	F2412	73	2
18	F2413	68	2
19	F2420	70.5	2
20	F2429	66.4	2
21	F2439	53.5	2
22	BK4036	95	2
23	BK4038	72.4	2
24	BK1326	70	2
25	BK2018	70	2
26	BK2040	70	2
27	BK5034	70	2
